# Supplementary material for: Milk Protein Adsorption on Metallic Iron Surfaces
Source: Nanomaterials (Basel). 2023 Jun 14;13(12):1857. doi: 10.3390/nano13121857 (PMC10304772; doi:10.3390/nano13121857)
Supplement: Supplementary file 1 [file nanomaterials-13-01857-s001.zip]

Archive with 2 entries (2 files):
- 820-milk-proteins.xlsx
- Supporting-information.pdf
